# Supplementary material for: Mapping Endangered Plant Distributions, Species Richness, and Climate Refugia Under SSP Climate Scenarios in South Korea
Source: Plants (Basel). 2025 Dec 8;14(24):3735. doi: 10.3390/plants14243735 (PMC12736564; doi:10.3390/plants14243735)
Supplement: Supplementary file 1 [file plants-14-03735-s001.zip]

Archive with 2 entries (2 files):
- supplymentary materials (table s1)_revision2.pdf
- supplymentary materials (table s2)_revision2.pdf
